# Supplementary material for: Cognitive subtypes in recent onset psychosis: distinct neurobiological fingerprints?
Source: Neuropsychopharmacology. 2021 Mar 15;46(8):1475–83. doi: 10.1038/s41386-021-00963-1 (PMC8209013; doi:10.1038/s41386-021-00963-1)
Supplement: Supplementary file 3 — Table S1 [file 41386_2021_963_MOESM3_ESM.xlsx]

## Sheet: Tabelle1
test name	cognitive domain	administration	Number of variables
Rey-Osterrieth Complex Figure Task (ROCF)	visual memory [20,21]	paper-and-pencil format with tablet support	6
Diagnostic Analysis of Non-Verbal Accuracy (DANVA-2-AF)	social cognition [22]	tablet-based	1
Auditory Digit Span Task (ADS)
forward trials (-F)	working memory [23]	auditory presentation of numbers by recorded (male) voice	2
backward trials (-B)	working memory [23]	auditory presentation of numbers by recorded (male) voice	2
Verbal Fluency Task (VF)
phonemic trials (-P)	processing speed [24, 25]	named words were recorded and written down by examiner	5
semantic trials (-S)	processing speed [22]	named words were recorded and written down by examiner	5
Rey Auditory Verbal Learning Test (RAVLT)a	verbal learning and memory [22]	auditory presentation of word list by recorded (male) voice	12
Trail Making Test (TMT)			2
Trials A (-A)	processing speed [22]	paper-and-pencil format	1
Trials B (-B)	executive functioning [26]	paper-and-pencil format	1
Continuous Perfomance Test, Identical Pairs version (CPT-IP)	attention and vigilance [22]	tablet-based	24
Self-Ordered Pointing Task (SOPT)	working memory [27, 28]	tablet-based	18
Digit Symbol Substitution Test (DSST )	processing speed [22]	paper-and-pencil format	2
Salience Attribution Test (SAT-SV)	salience [29]	tablet-based	4
Wechsler Adult Intelligence Scale (WAIS-III)b
Vocabulary	premorbid verbal intelligence [1]	paper-pencil format	1
Matrices	visual processing and abstract reasoning [1]	paper-pencil format	1
