# Supplementary material for: Cognitive subtypes in recent onset psychosis: distinct neurobiological fingerprints?
Source: Neuropsychopharmacology. 2021 Mar 15;46(8):1475–83. doi: 10.1038/s41386-021-00963-1 (PMC8209013; doi:10.1038/s41386-021-00963-1)
Supplement: Supplementary file 4 — Table S2 [file 41386_2021_963_MOESM4_ESM.xlsx]

## Sheet: Tabelle1
variable name	neuropsychological task	exclusion (yes/no)	reason for exclusion
DANVA_Number_correct_Faces_condition_T0	DANVA	no	-
FDS_Number_of_correct_trials_T0	FDS	no	-
FDS_Maxdigitsstringlengthcorrect_reminded_at_least_o_T0	FDS	no	-
BDS_Number_of_correct_trials_T0	BDS	no	-
BDS_Maxdigitsstringlengthcorrect_reminded_at_least_o_T0	BDS	no	-
WAIS_V_Raw_score_T0	WAIS	no	-
WAIS_V_Standard_score_T0	WAIS	no	-
WAIS_MR_Raw_score_T0	WAIS	no	-
WAIS_MR_Standard_score_T0	WAIS	no	-
WAIS_I_Raw_score_T0	WAIS	no	-
WAIS_I_Standard_score_T0	WAIS	no	-
PVF_Correct_00_60_letter_1_T0	VF	no	-
PVF_Correct_00_15_letter_1_T0	VF	no	-
PVF_Correct_15_30_letter_1_T0	VF	no	-
PVF_Correct_30_45_letter_1_T0	VF	no	-
PVF_Correct_45_60_letter_1_T0	VF	no	-
PVF_Error_00_60_letter_1_T0	VF	yes	low variance
PVF_Error_00_15_letter_1_T0	VF	yes	low variance
PVF_Error_15_30_letter_1_T0	VF	yes	low variance
PVF_Error_30_45_letter_1_T0	VF	yes	low variance
PVF_Error_45_60_letter_1_T0	VF	yes	low variance
PVF_Repetition_00_60_letter_1_T0	VF	yes	low variance
PVF_Repetition_00_15_letter_1_T0	VF	yes	low variance
PVF_Repetition_15_30_letter_1_T0	VF	yes	low variance
PVF_Repetition_30_45_letter_1_T0	VF	yes	low variance
PVF_Repetition_45_60_letter_1_T0	VF	yes	low variance
SVF_Correct_00_60_category_1_T0	VF	no	-
SVF_Correct_00_15_category_1_T0	VF	no	-
SVF_Correct_15_30_category_1_T0	VF	no	-
SVF_Correct_30_45_category_1_T0	VF	no	-
SVF_Correct_45_60_category_1_T0	VF	no	-
SVF_Error_00_60_category_1_T0	VF	yes	low variance
SVF_Error_00_15_category_1_T0	VF	yes	low variance
SVF_Error_15_30_category_1_T0	VF	yes	low variance
SVF_Error_30_45_category_1_T0	VF	yes	low variance
SVF_Error_45_60_category_1_T0	VF	yes	low variance
SVF_Repetition_00_60_category_1_T0	VF	yes	low variance
SVF_Repetition_00_15_category_1_T0	VF	yes	low variance
SVF_Repetition_15_30_category_1_T0	VF	yes	low variance
SVF_Repetition_30_45_category_1_T0	VF	yes	low variance
SVF_Repetition_45_60_category_1_T0	VF	yes	low variance
TMA_1_Time_of_execution_T0	TMT	no	-
TMA_2_Errors_T0	TMT	yes	low variance
TMA_3_Violations_T0	TMT	yes	low variance
TMB_1_Time_of_execution_T0	TMT	no	-
TMB_2_Errors_T0	TMT	yes	low variance
TMB_3_Violations_T0	TMT	yes	low variance
CPTIP_Number_correct_50_trials_T0	CPTIP	no	-
CPTIP_Number_error_distracting_stimuli_50_trials_T0	CPTIP	no	-
CPTIP_Number_error_filler_stimuli_50_trials_T0	CPTIP	yes	low variance
CPTIP_Number_omissions_50_trials_T0	CPTIP	no	-
CPTIP_Number_correct_100_trials_T0	CPTIP	no	-
CPTIP_Number_error_distracting_stimuli_100_trials_T0	CPTIP	no	-
CPTIP_Number_error_filler_stimuli_100_trials_T0	CPTIP	yes	low variance
CPTIP_Number_omissions_100_trials_T0	CPTIP	no	-
CPTIP_Number_correct_150_trials_T0	CPTIP	no	-
CPTIP_Number_error_distracting_stimuli_150_trials_T0	CPTIP	no	-
CPTIP_Number_error_filler_stimuli_150_trials_T0	CPTIP	yes	low variance
CPTIP_Number_omissions_150_trials_T0	CPTIP	no	-
CPTIP_Number_correct_200_trials_T0	CPTIP	no	-
CPTIP_Number_error_distracting_stimuli_200_trials_T0	CPTIP	no	-
CPTIP_Number_error_filler_stimuli_200_trials_T0	CPTIP	yes	low variance
CPTIP_Number_omissions_200_trials_T0	CPTIP	no	-
CPTIP_Number_correct_250_trials_T0	CPTIP	no	-
CPTIP_Number_error_distracting_stimuli_250_trials_T0	CPTIP	no	-
CPTIP_Number_error_filler_stimuli_250_trials_T0	CPTIP	yes	low variance
CPTIP_Number_omissions_250_trials_T0	CPTIP	no	-
CPTIP_Number_correct_300_trials_T0	CPTIP	no	-
CPTIP_Number_error_distracting_stimuli_300_trials_T0	CPTIP	no	-
CPTIP_Number_error_filler_stimuli_300_trials_T0	CPTIP	yes	low variance
CPTIP_Number_omissions_300_trials_T0	CPTIP	no	-
CPTIP_Number_correct_whole_test_T0	CPTIP	yes	no composite scores
CPTIP_Number_error_distracting_stimuli_whole_test_T0	CPTIP	yes	no composite scores
CPTIP_Number_error_filler_stimuli_whole_test_T0	CPTIP	yes	no composite scores
CPTIP_Number_omissions_whole_test_T0	CPTIP	yes	no composite scores
CPTIP_Reaction_times_correct_whole_test_T0	CPTIP	yes	no composite scores
CPTIP_Reaction_times_error_distracting_whole_test_T0	CPTIP	yes	no composite scores
CPTIP_Reaction_times_error_filler_whole_test_T0	CPTIP	yes	no composite scores
CPTIP_Reaction_times_correct_50_trials_T0	CPTIP	no	-
CPTIP_Reaction_times_correct_100_trials_T0	CPTIP	no	-
CPTIP_Reaction_times_correct_150_trials_T0	CPTIP	no	-
CPTIP_Reaction_times_correct_200_trials_T0	CPTIP	no	-
CPTIP_Reaction_times_correct_250_trials_T0	CPTIP	no	-
CPTIP_Reaction_times_correct_300_trials_T0	CPTIP	no	-
CPTIP_Reaction_times_error_distracting_50_trials_T0	CPTIP	yes	missing values (task-inherent)
CPTIP_Reaction_times_error_distracting_100_trials_T0	CPTIP	yes	missing values (task-inherent)
CPTIP_Reaction_times_error_distracting_150_trials_T0	CPTIP	yes	missing values (task-inherent)
CPTIP_Reaction_times_error_distracting_200_trials_T0	CPTIP	yes	missing values (task-inherent)
CPTIP_Reaction_times_error_distracting_250_trials_T0	CPTIP	yes	missing values (task-inherent)
CPTIP_Reaction_times_error_distracting_300_trials_T0	CPTIP	yes	missing values (task-inherent)
CPTIP_Reaction_times_error_filler_50_trials_T0	CPTIP	yes	missing values (task-inherent)
CPTIP_Reaction_times_error_filler_100_trials_T0	CPTIP	yes	missing values (task-inherent)
CPTIP_Reaction_times_error_filler_150_trials_T0	CPTIP	yes	missing values (task-inherent)
CPTIP_Reaction_times_error_filler_200_trials_T0	CPTIP	yes	missing values (task-inherent)
CPTIP_Reaction_times_error_filler_250_trials_T0	CPTIP	yes	missing values (task-inherent)
CPTIP_Reaction_times_error_filler_300_trials_T0	CPTIP	yes	missing values (task-inherent)
AVLT_Immediate_1_repetition_list_A_T0	AVLT	no	-
AVLT_Immediate_2_repetition_list_A_T0	AVLT	no	-
AVLT_Immediate_3_repetition_list_A_T0	AVLT	no	-
AVLT_Immediate_4_repetition_list_A_T0	AVLT	yes	low variance
AVLT_Immediate_5_repetition_list_A_T0	AVLT	yes	low variance
AVLT_Immedioutoflist_words1repetitionlistA_T0	AVLT	yes	low variance
AVLT_Immedioutoflistwords2repetitionlistA_T0	AVLT	yes	low variance
AVLT_Immedioutoflistwords3repetitionlistA_T0	AVLT	yes	low variance
AVLT_Immedioutoflistwords4repetitionlistA_T0	AVLT	yes	low variance
AVLT_Immedioutoflistwords5repetitionlistA_T0	AVLT	yes	low variance
AVLT_Immedirepeatedwords1repetitionlistA_T0	AVLT	no	-
AVLT_Immedirepeatedwords2repetitionlistA_T0	AVLT	no	-
AVLT_Immedirepeatedwords3repetitionlistA_T0	AVLT	no	-
AVLT_Immedirepeatedwords4repetitionlistA_T0	AVLT	yes	low variance
AVLT_Immedirepeatedwords5repetitionlistA_T0	AVLT	yes	low variance
AVLT_Interference_Immediate_repetition_list_B_T0	AVLT	no	-
AVLT_InterfeImmediwordsfromlistArepetitionlist_T0	AVLT	yes	low variance
AVLT_InterfeImmedioutoflistwordsrepetitionlist_T0	AVLT	yes	low variance
AVLT_InterfeImmedirepeatwordsrepetitionlistB_T0	AVLT	yes	low variance
AVLT_Interference_Immediate_6_repetition_list_A_T0	AVLT	no	-
AVLT_InterfeImmedioutoflistwords6rep_lis_T0	AVLT	yes	low variance
AVLT_InterfeImmedirepeatwords6repetitionlistA_T0	AVLT	no	-
AVLT_InterfeImmediwordsfromlistB6repetitionlis_T0	AVLT	yes	low variance
AVLT_Delayed_repetition_list_A_T0	AVLT	no	-
AVLT_Delayed_repetition_out_of_list_words_list_A_T0	AVLT	yes	low variance
AVLT_Delayed_repetition_repeated_words_list_A_T0	AVLT	no	-
AVLT_Delayed_repetition_words_from_list_B_list_A_T0	AVLT	no	-
AVLT_Recognition_words_from_list_A_T0	AVLT	yes	low variance
SOPT_Errors_4_elements_01_T0	SOPT	yes	ceiling effects
SOPT_Errors_4_elements_02_T0	SOPT	yes	ceiling effects
SOPT_Errors_4_elements_03_T0	SOPT	yes	ceiling effects
SOPT_Perseveration_Errors_4_elements_01_T0	SOPT	yes	ceiling effects
SOPT_Perseveration_Errors_4_elements_02_T0	SOPT	yes	ceiling effects
SOPT_Perseveration_Errors_4_elements_03_T0	SOPT	yes	ceiling effects
SOPT_Maxcorrectresponsesbeforeerr4elem01_T0	SOPT	yes	ceiling effects
SOPT_Maxcorrectresponsesbeforeerr4elem02_T0	SOPT	yes	ceiling effects
SOPT_Maxcorrectresponsesbeforeerr4elem03_T0	SOPT	yes	ceiling effects
SOPT_Errors_6_elements_01_T0	SOPT	yes	ceiling effects
SOPT_Errors_6_elements_02_T0	SOPT	yes	ceiling effects
SOPT_Errors_6_elements_03_T0	SOPT	yes	ceiling effects
SOPT_Perseveration_Errors_6_elements_01_T0	SOPT	yes	ceiling effects
SOPT_Perseveration_Errors_6_elements_02_T0	SOPT	yes	ceiling effects
SOPT_Perseveration_Errors_6_elements_03_T0	SOPT	yes	ceiling effects
SOPT_Maxcorrectresponsesbeforeerr6elem01_T0	SOPT	yes	ceiling effects
SOPT_Maxcorrectresponsesbeforeerr6elem02_T0	SOPT	yes	ceiling effects
SOPT_Maxcorrectresponsesbeforeerr6elem03_T0	SOPT	yes	ceiling effects
SOPT_Errors_8_elements_01_T0	SOPT	no	-
SOPT_Errors_8_elements_02_T0	SOPT	no	-
SOPT_Errors_8_elements_03_T0	SOPT	no	-
SOPT_Perseveration_Errors_8_elements_01_T0	SOPT	no	-
SOPT_Perseveration_Errors_8_elements_02_T0	SOPT	no	-
SOPT_Perseveration_Errors_8_elements_03_T0	SOPT	no	-
SOPT_Maxcorrectresponsesbeforeerr8elem01_T0	SOPT	no	-
SOPT_Maxcorrectresponsesbeforeerr8elem02_T0	SOPT	no	-
SOPT_Maxcorrectresponsesbeforeerr8elem03_T0	SOPT	no	-
SOPT_Errors_10_elements_01_T0	SOPT	no	-
SOPT_Errors_10_elements_02_T0	SOPT	no	-
SOPT_Errors_10_elements_03_T0	SOPT	no	-
SOPT_Perseveration_Errors_10_elements_01_T0	SOPT	no	-
SOPT_Perseveration_Errors_10_elements_02_T0	SOPT	no	-
SOPT_Perseveration_Errors_10_elements_03_T0	SOPT	no	-
SOPT_Maxcorrectresponsesbeforeerr10elem01_T0	SOPT	no	-
SOPT_Maxcorrectresponsesbeforeerr10elem02_T0	SOPT	no	-
SOPT_Maxcorrectresponsesbeforeerr10elem03_T0	SOPT	no	-
DSST_Correct_number_symbol_matchings_T0	DSST	no	-
DSST_Error_number_symbol_matchings_T0	DSST	no	-
DSST_Score_symbol_matchings_T0	DSST	yes	no composite scores
SAT_animals_rt_mean_T0	SAT	yes	exceeding scope of scientific question
SAT_animals_rt_sd_T0	SAT	yes	exceeding scope of scientific question
SAT_blue_animals_rt_mean_T0	SAT	yes	exceeding scope of scientific question
SAT_blue_animals_rt_sd_T0	SAT	yes	exceeding scope of scientific question
SAT_red_animals_rt_mean_T0	SAT	yes	exceeding scope of scientific question
SAT_red_animals_rt_sd_T0	SAT	yes	exceeding scope of scientific question
SAT_blue_animals_vas_T0	SAT	yes	exceeding scope of scientific question
SAT_red_animals_vas_T0	SAT	yes	exceeding scope of scientific question
SAT_objects_rt_mean_T0	SAT	yes	exceeding scope of scientific question
SAT_objects_rt_sd_T0	SAT	yes	exceeding scope of scientific question
SAT_blue_objects_rt_mean_T0	SAT	yes	exceeding scope of scientific question
SAT_blue_objects_rt_sd_T0	SAT	yes	exceeding scope of scientific question
SAT_red_objects_rt_mean_T0	SAT	yes	exceeding scope of scientific question
SAT_red_objects_rt_sd_T0	SAT	yes	exceeding scope of scientific question
SAT_red_objects_vas_T0	SAT	yes	exceeding scope of scientific question
SAT_blue_objects_vas_T0	SAT	yes	exceeding scope of scientific question
SAT_blue_rt_mean_T0	SAT	yes	exceeding scope of scientific question
SAT_blue_rt_sd_T0	SAT	yes	exceeding scope of scientific question
SAT_red_rt_mean_T0	SAT	yes	exceeding scope of scientific question
SAT_red_rt_sd_T0	SAT	yes	exceeding scope of scientific question
SAT_total_rt_mean_T0	SAT	yes	exceeding scope of scientific question
SAT_total_rt_sd_T0	SAT	yes	exceeding scope of scientific question
ROCF_Accuracy_whole_T0	ROCF	no	-
ROCF_Accuracy_whole_Immediate_T0	ROCF	no	-
ROCF_Accuracy_whole_Delayed_T0	ROCF	no	-
ROCF_Placement_whole_T0	ROCF	no	-
ROCF_Placement_whole_Immediate_T0	ROCF	no	-
ROCF_Placement_whole_Delayed_T0	ROCF	no	-
ROCF_Score_whole_T0	ROCF	yes	no composite scores
ROCF_Score_whole_Immediate_T0	ROCF	yes	no composite scores
ROCF_Score_whole_Delayed_T0	ROCF	yes	no composite scores
SAT_Explicit_aberrant_salience (calculated)	SAT	no	-
SAT_Implicit_aberrant_salience (calculated)	SAT	no	-
SAT_Explicit_adaptive_salience (calculated)	SAT	no	-
SAT_Implicit_adaptive_salience (calculated)	SAT	no	-
WAIS Vocubaluray (standardised)	WAIS	no
WAIS Matrices (standardised)	WAIS	no
WAIS Information (standardised)	WAIS	yes	missing values
