# Supplementary material for: Cognitive subtypes in recent onset psychosis: distinct neurobiological fingerprints?
Source: Neuropsychopharmacology. 2021 Mar 15;46(8):1475–83. doi: 10.1038/s41386-021-00963-1 (PMC8209013; doi:10.1038/s41386-021-00963-1)
Supplement: Supplementary file 5 — Table S4 [file 41386_2021_963_MOESM5_ESM.xlsx]

## Sheet: Clin_table_main_2020-03-03
	impaired	spared	OVERALL			spared vs impaired		HC vs impaired		HC vs spared
	mean (sd)	mean (sd)	T(max)/Z	p (uncorr)	p (FDR)	p (FDR)	cohen's d	p (FDR)	cohen's d	p (FDR)	cohen's d
Discovery
WAIS
Matrices test	7.7 (2.6)	10.4 (2.3)	7.677	< 0.001	< 0.001***	<0.001***	1.14	<0.001***	1.54	0.009**	0.38
Vocabulary test	7.8 (3.9)	11.2 (2.8)	7.274	< 0.001	< 0.001***	<0.001***	1.04	<0.001***	1.41	0.021*	0.33
GF
social (current)	5.2 (1.3)	5.8 (1.4)	14.196	< 0.001	< 0.001***	0.045*	0.43	<0.001***	3.90	<0.001***	2.93
social (lowest past year)	4.7 (1.3)	5.3 (1.5)	13.984	< 0.001	< 0.001***	0.050*	0.42	<0.001***	3.65	<0.001***	2.76
social (highest past year)	6.2 (1.3)	6.9 (1.2)	12.690	< 0.001	< 0.001***	0.020**	0.54	<0.001***	3.00	<0.001***	2.16
social (highest lifetime)	7.4 (1)	7.9 (0.8)	9.910	< 0.001	< 0.001***	0.024*	0.51	<0.001***	1.83	<0.001***	1.34
role (current)	4.7 (1.4)	5.6 (1.5)	14.357	< 0.001	< 0.001***	0.009**	0.62	<0.001***	4.35	<0.001***	3.04
role (lowest past year)	4.2 (1.4)	5 .0(1.6)	14.231	< 0.001	< 0.001***	0.020**	0.53	<0.001***	4.05	<0.001***	2.89
role (highest past year)	6.2 (1.3)	6.9 (1.6)	11.789	< 0.001	< 0.001***	0.025*	0.50	<0.001***	2.92	<0.001***	1.79
role (highest lifetime)	7.2 (1.2)	8.0 (0.8)	9.199	< 0.001	< 0.001***	0.002**	0.75	<0.001***	1.88	<0.001***	1.10
GAF
Total (lifetime)	74.3 (9.7)	79.4 (8)	10.416	< 0.001	< 0.001***	0.011**	0.59	<0.001***	2.29	<0.001***	1.46
Total (last month)	40.2 (12.4)	45.7 (10.8)	16.070	< 0.001	< 0.001***	0.027*	0.49	<0.001***	6.35	<0.001***	5.57
Total (last year)	56.4 (12.7	62.6 (14.2)	13.996	< 0.001	< 0.001***	0.035*	0.46	<0.001***	4.27	<0.001***	2.86
Symptoms (lifetime)	74.7 (11.4)	79.7 (8.8)	9.796	< 0.001	< 0.001***	0.024*	0.51	<0.001***	1.99	<0.001***	1.35
Symptoms (last month)	55.2 (14.6)	61.5 (16.1)	15.867	< 0.001	< 0.001***	0.071	-	<0.001***	5.81	<0.001***	5.09
Symptoms (last year)	38.8 (14.2)	43.8 (12.8)	13.683	< 0.001	< 0.001***	0.054	-	<0.001***	3.93	<0.001***	2.70
Disability (lifetime)	73.9 (8.9)	79.1 (8.5)	9.829	< 0.001	< 0.001***	0.009**	0.61	<0.001***	2.16	<0.001***	1.25
Disability (last month)	57.6 (12.2)	63.7 (14.1)	15.780	< 0.001	< 0.001***	0.024*	0.51	<0.001***	5.93	<0.001***	4.72
Disability (last year)	41.7 (11.8)	47.7 (12.0)	13.587	< 0.001	< 0.001***	0.035*	0.46	<0.001***	3.90	<0.001***	2.57
PANSS
Positive Symptoms	19.0 (7.0)	17.5 (6.0)	1.134	0.257	0.290	-	-	-	-	-	-
Negative Symptoms	20.2 (9.8)	14.7 (6.1)	3.379	0.001	0.003**	0.003**	-0.72	-	-	-	-
General Symptoms	38.4 (10.8)	34.7 (10.3)	1.741	0.082	0.120	-	-	-	-	-	-
BDI	20.00 (11.72)	21.38 (11.30)	12.537	<0.001	< 0.001***	0.573	-	<0.001***	-2.75	<0.001***	-2.67
Validation
WAIS
Matrices test	7.6 (3.0)	11.3 (1.9)	5.331	< 0.001	< 0.001***	< 0.001***	1.66	<0.001***	1.58	0.947	-
Vocabulary test	7.1 (3.6)	9.8 (3)	5.707	< 0.001	< 0.001***	0.042*	0.90	<0.001***	1.74	<0.001***	0.79
GF
social (current)	5.8 (1.3)	5.7 (1.4)	12.290	< 0.001	< 0.001***	0.854	-	<0.001***	3.49	<0.001***	3.27
social (lowest past year)	5.3 (1.5)	5.4 (1.4)	11.779	< 0.001	< 0.001***	0.880	-	<0.001***	3.16	<0.001***	2.91
social (highest past year)	6.8 (1.1)	6.9 (1.1)	10.714	< 0.001	< 0.001***	0.858	-	<0.001***	2.67	<0.001***	2.35
social (highest lifetime)	7.6 (0.8)	7.7 (0.9)	8.568	< 0.001	< 0.001***	0.858	-	<0.001***	1.79	<0.001***	1.61
role (current)	3.9 (1.9)	4.8 (1.5)	13.352	< 0.001	< 0.001***	0.217	-	<0.001***	5.58	<0.001***	4.27
role (lowest past year)	3.6 (1.9)	4.5 (1.5)	12.954	< 0.001	< 0.001***	0.217	-	<0.001***	4.83	<0.001***	3.71
role (highest past year)	5.5 (1.5)	6.8 (1.5)	10.662	< 0.001	< 0.001***	0.042*	0.87	<0.001***	4.01	<0.001***	2.15
role (highest lifetime)	6.8 (1.2)	7.7 (1)	8.570	< 0.001	< 0.001***	0.042*	0.87	<0.001***	2.67	<0.001***	1.44
GAF
Total (lifetime)	75.4 (8.9)	76.8 (9.1)	9.591	< 0.001	< 0.001***	0.824	-	<0.001***	2.46	<0.001***	1.93
Total (last month)	37.6 (9.0)	42.5 (12.3)	14.496	< 0.001	< 0.001***	0.363	-	<0.001***	8.31	<0.001***	6.14
Total (last year)	57.7 (13.1)	63.4 (13.8)	12.327	< 0.001	< 0.001***	0.363	-	<0.001***	4.88	<0.001***	3.18
Symptoms (lifetime)	75.9 (9.4)	77.6 (8.7)	9.063	< 0.001	< 0.001***	0.778	-	<0.001***	2.14	<0.001***	1.75
Symptoms (last month)	36.9 (11.2)	40.8 (13.5)	14.342	< 0.001	< 0.001***	0.574	-	<0.001***	7.38	<0.001***	5.77
Symptoms (last year)	58.2 (13.6)	63.6 (14.3)	12.052	< 0.001	< 0.001***	0.423	-	<0.001***	4.36	<0.001***	2.00
Disability (lifetime)	74.9 (9.0)	76.1 (10.1)	8.964	< 0.001	< 0.001***	0.858	-	<0.001***	2.19	<0.001***	1.74
Disability (last month)	38.2 (9.3)	44.2 (12.2)	14.291	< 0.001	< 0.001***	0.268	-	<0.001***	7.46	<0.001***	5.55
Disability (last year)	57.2 (13.6)	63.3 (14.2	11.944	< 0.001	< 0.001***	0.363	-	<0.001***	4.46	<0.001***	2.92
PANSS
Positive Symptoms	21 (4.8)	20 (4.7)	0.621	0.535	0.535	-	-	-	-	-	-
Negative Symptoms	17.2 (5.1)	14.7 (6.5)	1.236	0.217	0.535	-	-	-	-	-	-
General Symptoms	37.9 (7.4)	32.8 (10.5)	1.55	0.121	0.535	-	-	-	-	-	-
BDI	20.0 (8.3)	23,0 (13.6)	-11.294	< 0.001	< 0.001***	0.778	-	<0.001***	-3.53	<0.001***	-2.90
